# Supplementary material for: Regulatory, health technology assessment and company interactions: the current landscape and future ecosystem for drug development, review and reimbursement
Source: Int J Technol Assess Health Care. 2023 Apr 11;39(1):e20. doi: 10.1017/S0266462323000144 (PMC11574548; doi:10.1017/S0266462323000144)
Supplement: Supplementary file 1 [file S0266462323000144sup.zip]

Archive with 4 entries (4 files):
- S0266462323000144sup001.docx
- S0266462323000144sup002.docx
- S0266462323000144sup003.docx
- S0266462323000144sup004.docx
